# Supplementary material for: Redox Metabolism and Vascular Calcification in Chronic Kidney Disease
Source: Biomolecules. 2023 Sep 20;13(9):1419. doi: 10.3390/biom13091419 (PMC10526886; doi:10.3390/biom13091419)
Supplement: Supplementary file 1 [file biomolecules-13-01419-s001.zip]

Archive with 1 entries (1 files):
- biomolecules-2544850-supplementary.pdf
